# Supplementary material for: First evidence of underwater vocalisations in hunting penguins
Source: PeerJ. 2019 Dec 18;7:e8240. doi: 10.7717/peerj.8240 (PMC6966993; doi:10.7717/peerj.8240)
Supplement: Supplemental Information 2 [file peerj-07-8240-s002.xlsx]

## Sheet: Sheet1
Species	IndividualID	FileName	DiveID	DiveType	DiveComplete	BottomComplete	AcouT1	AcouT2	VidT1	VidT2	VidBotT1	VidBotT2	Consp	Visibility
KPN	KPN13	KPN13_022018_RPXD002.wav	1	PEL	Y	Y	343	638	343.431	637.638	436.015	567.136	N
KPN	KPN14	KPN14_022018_RPXD002.wav	1	PEL	N	Y	527.6	849.6	528.518	850.066	688.762	717.765	N
KPN	KPN14	KPN14_022018_RPXD006.wav	2	PEL	N	Y	0	144.8	0	144.35	40.352	74.851	N
KPN	KPN15	KPN15_022018_RPXD001.wav	1	PEL	N	Y	0	143	0	143.101	56.1	82.657	Y
KPN	KPN15	KPN15_022018_RPXD001.wav	2	PEL	Y	Y	236.4	486.3	236.323	486.314	302.363	412.991	Y
KPN	KPN15	KPN15_022018_RPXD001.wav	3	PEL	Y	Y	559.2	835.3	559.092	835.15	683.343	780.346	Y
KPN	KPN15	KPN15_022018_RPXD002.wav	4	PEL	Y	Y	45.7	329.8	46.142	329.894	111.143	237.141	Y
KPN	KPN15	KPN15_022018_RPXD002.wav	5	PEL	Y	Y	460.7	751	460.73	750.958	526.734	651.609	Y
KPN	KPN15	KPN15_022018_RPXD003.wav	6	PEL	Y	Y	208.3	482.2	208.342	482.251	283.413	404.18	N
KPN	KPN15	KPN15_022018_RPXD003.wav	7	PEL	Y	Y	546.2	819.2	545.822	818.78	677.685	732.497	Y
KPN	KPN15	KPN15_022018_RPXD004.wav	8	PEL	N	Y	0	214	0	213.499	58.651	147.488	Y
KPN	KPN15	KPN15_022018_RPXD004.wav	9	PEL	N	N	283.9	398	284.066	398.352	372.071	398.352	Y
KPN	KPN15	KPN15_022018_RPXD005.wav	10	PEL	N	Y	0	258.3	0	258.35	147.444	199.033	N
KPN	KPN15	KPN15_022018_RPXD006.wav	11	PEL	N	Y	0	217.3	0	217.1	92.101	119.851	N
KPN	KPN15	KPN15_022018_RPXD007.wav	12	PEL	N	Y	0	181.3	0	181.237	76.852	92.936	N
KPN	KPN16	KPN16_022018_RPXD004.wav	1	PEL	Y	Y	577.1	835.1	577.351	835.075	622.658	756.823	N
KPN	KPN16	KPN16_022018_RPXD005.wav	2	PEL	N	N	0	122.07	0	122.146	0	56.645	N
KPN	KPN17	KPN17_022018_RPXD002.wav	1	PEL	N	Y	0	238.3	0	238.079	62.909	209.221	N	verydark
KPN	KPN17	KPN17_022018_RPXD002.wav	2	PEL	Y	Y	287.2	620.9	287.332	620.676	345.176	594.425	N	verydark
KPN	KPN17	KPN17_022018_RPXD002.wav	3	PEL	N	N	682.87	804.56	682.926	804.526	732.426	804.526	N	verydark
KPN	KPN17	KPN17_022018_RPXD003.wav	4	PEL	Y	Y	91.1	535.9	91.101	535.852	170.191	365.351	N	verydark
KPN	KPN24	KPN24_032018_RPXD002.wav	1	PEL	Y	Y	318.7	555.7	318.908	555.838	366.426	506.586	N	allblack
KPN	KPN24	KPN24_032018_RPXD002.wav	2	PEL	N	N	672.82	804.84	673.337	804.687	745.752	804.687	N	allblack
KPN	KPN24	KPN24_032018_RPXD003.wav	3	PEL	N	N	0	105.56	0	105.436	0	51.632	N
KPN	KPN24	KPN24_032018_RPXD003.wav	4	PEL	N	N	165.5	349.4	165.686	349.186	250.091	349.186	N
KPN	KPN24	KPN24_032018_RPXD004.wav	5	PEL	N	N	30.9	181.3	31.13	181.273	124.379	181.273	Y
MRP	MPR19	MRP19_122017_RPXD0003.wav	1	PEL	Y	Y	152.01	254.56	152.107	254.326	193.106	242.324	Y
MRP	MPR19	MRP19_122017_RPXD0003.wav	2	PEL	Y	Y	292.6	448	292.88	447.989	317.4	396.479	Y
MRP	MPR19	MRP19_122017_RPXD0005.wav	3	PEL	Y	Y	18.5	172.5	18.617	172.987	43.141	140.228	N
MRP	MPR19	MRP19_122017_RPXD0006.wav	4	PEL	N	N	0	82.7	0	82.653	0	58.151	N
MRP	MPR19	MRP19_122017_RPXD0006.wav	5	PEL	N	N	159.92	255.58	159.753	255.429	183.766	255.429	N
MRP	MPR19	MRP19_122017_RPXD0010.wav	6	PEL	N	N	121.72	180.6	121.6	180.35	158.352	180.35	N
MRP	MPR20	MRP20_122017_RPXD0001.wav	1	PEL	N	N	0	96.63	0	96.425	0	78.173	Y
MRP	MPR20	MRP20_122017_RPXD0001.wav	2	PEL	Y	Y	154.6	296.3	154.749	288.109	197	260.346	Y
MRP	MPR20	MRP20_122017_RPXD0001.wav	3	PEL	Y	Y	348.3	492.1	348.433	492.074	385.47	468.039	Y
MRP	MPR20	MRP20_122017_RPXD0001.wav	4	PEL	Y	Y	547.8	673	547.629	672.969	591.671	641.965	Y
MRP	MPR20	MRP20_122017_RPXD0001.wav	5	PEL	Y	Y	713.35	841.9	713.019	841.934	775.308	803.375	Y
MRP	MPR20	MRP20_122017_RPXD0004.wav	6	PEL	Y	Y	707.94	819.47	707.874	819.359	739.304	785.355	N
MRP	MPR20	MRP20_122017_RPXD0005.wav	7	PEL	N	Y	47.2	201.3	46.645	201.119	81.676	176.768	N
GTP	GTP01	GTP01_082017_RPXD0005.wav	1	BENT	N	N	7.7	186.3	7.6	186.401	111.352	186.401	N
GTP	GTP02	GTP02_082017_RPXD0005.wav	1	PEL	N	N	65.9	256.5	66.601	256.335	86.432	256.335	N
GTP	GTP02	GTP02_082017_RPXD0006.wav	2	PEL	N	N	77.77	206.45	77.351	206.277	106.203	206.277	N
GTP	GTP04	GTP04_082017_RPXD0002.wav	1	BENT	N	Y	0	192.9	0	192.507	11.35	123.205	N
GTP	GTP04	GTP04_082017_RPXD0002.wav	2	BENT	Y	Y	293.2	558.5	293.257	555.831	351.757	498.58	N
GTP	GTP05	GTP05_082017_RPXD0002.wav	1	BENT	N	N	0	84.37	0	84.395	0	0	N
GTP	GTP05	GTP05_082017_RPXD0002.wav	2	BENT	Y	Y	280.4	594.6	280.476	593.169	375.976	509.168	N	verydark
GTP	GTP05	GTP05_082017_RPXD0003.wav	3	BENT	N	N	680	854.8	680.256	854.962	781.848	854.962	N	verydark
GTP	GTP05	GTP05_082017_RPXD0004.wav	4	BENT	Y	Y	366.8	594.3	366.851	591.607	458.038	520.1	N
GTP	GTP05	GTP05_082017_RPXD0006.wav	5	BENT	N	N	0	117.61	0	117.122	0	24.618	N
GTP	GTP06	GTP06_082017_RPXD0002.wav	1	PEL	N	N	617.8	804.9	617.855	804.875	656.721	804.875	N
GTP	GTP06	GTP06_082017_RPXD0003.wav	2	BENT	Y	Y	21.7	282.6	21.6	280.826	78.852	221.06	N
GTP	GTP06	GTP06_082017_RPXD0004.wav	3	BENT	N	N	0	132.33	0	132.187	0	76.656	N
GTP	GTP06	GTP06_082017_RPXD0005.wav	4	BENT	N	N	49.3	185.38	49.146	185.402	109.43	185.402	N
GTP	GTP06	GTP06_082017_RPXD0006.wav	5	BENT	N	N	53.98	181.41	54.102	181.415	117.699	181.415	N
GTP	GTP07	GTP07_082017_RPXD0001.wav	1	BENT	Y	Y	302.8	552.1	302.892	550.088	387.142	452.268	N
GTP	GTP07	GTP07_082017_RPXD0001.wav	2	BENT	N	Y	683.7	850.6	683.587	850.69	745.601	827.358	N
GTP	GTP07	GTP07_082017_RPXD0002.wav	3	BENT	Y	Y	43.7	268.2	43.602	266.739	143.195	194.739	N
GTP	GTP07	GTP07_082017_RPXD0002.wav	4	BENT	Y	Y	398.7	629.7	398.74	628.182	477.74	552.489	N
GTP	GTP07	GTP07_082017_RPXD0004.wav	5	PEL	A	Y	0	259.4	0	259.352	96.851	183.6	N	verydark
GTP	GTP07	GTP07_082017_RPXD0005.wav	6	PEL	Y	Y	8.9	192.2	9.104	191.23	77.42	140.728	N	verydark
GTP	GTP07	GTP07_082017_RPXD0005.wav	7	PEL	N	N	242.06	365.58	241.831	365.653	290.849	365.653	N	verydark
GTP	GTP08	GTP08_082017_RPXD0001.wav	1	PEL	Y	Y	20.6	225.3	19.617	225.026	94.183	191.778	N
GTP	GTP08	GTP08_082017_RPXD0002.wav	2	BENT	Y	Y	211.2	461.5	211.053	459.503	271.803	403.989	N
GTP	GTP08	GTP08_082017_RPXD0002.wav	3	BENT	N	N	692.6	853.6	692.502	853.413	760.264	853.413	N
GTP	GTP08	GTP08_082017_RPXD0003.wav	4	BENT	N	N	0	67.43	0	67.102	0	18.696	N
GTP	GTP08	GTP08_082017_RPXD0003.wav	5	BENT	Y	Y	222.3	455.1	222.35	453.613	289.352	394.73	N
GTP	GTP08	GTP08_082017_RPXD0003.wav	6	BENT	N	N	739.94	853.72	739.992	853.667	823.368	853.667	N
GTP	GTP08	GTP08_082017_RPXD0004.wav	7	BENT	Y	Y	228.3	488.8	228.853	487.517	308.1	418.499	N
GTP	GTP08	GTP08_082017_RPXD0005.wav	8	BENT	N	N	0	112.59	0	112.42	0	51.897	N
GTP	GTP09	GTP09_082017_RPXD0001.wav	1	PEL	Y	Y	594.7	744.1	594.957	743.71	635.708	672.709	N	verydark
GTP	GTP09	GTP09_082017_RPXD0002.wav	2	PEL	Y	Y	246.1	440.8	246.602	440.718	296.635	383.216	N
GTP	GTP09	GTP09_082017_RPXD0002.wav	3	PEL	N	N	694.36	804.77	694.468	804.782	767.091	804.782	N
GTP	GTP09	GTP09_082017_RPXD0005.wav	4	PEL	N	N	0	92.53	0	92.42	0	74.057	N
GTP	GTP09	GTP09_082017_RPXD0005.wav	5	PEL	N	N	142.14	183.46	141.67	183.456	158.501	183.456	N
GTP	GTP09	GTP09_082017_RPXD0006.wav	6	PEL	N	N	94.96	182.49	95.103	182.45	176.601	182.45	N
GTP	GTP11	GTP11_092017_RPXD0001.wav	1	PEL	N	Y	0	149.6	0	149.397	12.853	117.542	N
GTP	GTP11	GTP11_092017_RPXD0002.wav	2	PEL	N	N	679.8	853.9	679.754	853.668	750.507	853.668	N
GTP	GTP11	GTP11_092017_RPXD0003.wav	3	BENT	Y	Y	271.2	530.4	271.101	529.337	394.724	411.497	N	verydark
GTP	GTP11	GTP11_092017_RPXD0003.wav	4	BENT	N	Y	636.9	853.7	637.087	853.761	735.837	823.837	N	verydark
GTP	GTP12	GTP12_092017_RPXD0001.wav	1	BENT	N	N	0	225.9	0	225.352	0	156.351	N	verydark
GTP	GTP12	GTP12_092017_RPXD0001.wav	2	PEL	Y	Y	681.71	768.76	681.757	768.57	698.276	739.794	N
GTP	GTP12	GTP12_092017_RPXD0002.wav	3	PEL	Y	Y	79.83	197.34	80.602	197.257	106.446	171.505	N
GTP	GTP12	GTP12_092017_RPXD0002.wav	4	PEL	Y	Y	395.55	525.39	395.762	525.105	435.507	509.591	N
GTP	GTP12	GTP12_092017_RPXD0002.wav	5	PEL	N	Y	699.41	803.97	699.606	803.706	742.817	783.355	N
GTP	GTP12	GTP12_092017_RPXD0003.wav	6	PEL	Y	Y	142.3	279.8	142.351	279.591	195.352	250.976	N
GTP	GTP12	GTP12_092017_RPXD0003.wav	7	BENT	Y	Y	351.4	663.3	351.591	661.955	426.341	594.84	N	verydark
GTP	GTP13	GTP13_092017_RPXD0001.wav	1	BENT	Y	Y	10.7	278.3	10.612	278.33	103.691	186.274	N
GTP	GTP13	GTP13_092017_RPXD0001.wav	2	BENT	Y	Y	591.2	851	590.83	851.005	694.764	765.036	N
GTP	GTP13	GTP13_092017_RPXD0004.wav	3	BENT	N	N	0	116.5	0	116.41	0	62.541	N
GTP	GTP13	GTP13_092017_RPXD0004.wav	4	BENT	Y	Y	288	482.5	288.128	482.253	346.93	419.753	N
GTP	GTP13	GTP13_092017_RPXD0004.wav	5	BENT	N	Y	613.4	849.6	613.359	849.513	665.602	823.612	N
GTP	GTP14	GTP14_092017_RPXD0001.wav	1	PEL	Y	Y	293.9	508.8	293.852	508.567	345.602	486.56	N
GTP	GTP14	GTP14_092017_RPXD0001.wav	2	PEL	Y	Y	647.4	841.3	647.317	841.63	704.567	811.128	N
